# Supplementary material for: Effect of calcium intake and the dietary cation-anion difference during early lactation on the bone mobilization dynamics throughout lactation in dairy cows
Source: PLoS One. 2019 Nov 27;14(11):e0218979. doi: 10.1371/journal.pone.0218979 (PMC6881032; doi:10.1371/journal.pone.0218979)
Supplement: S1 Table — (XLSX) [file pone.0218979.s001.xlsx]

## Sheet: Blood Analysis
Week of Lactation	Treatment	CTX (ng/mg)	Plasmatic Ca (mg/ml)	Osteocalcin (ng/mg)	Plasmatic Pi (mg/ml)
-3	NCa	1.17 ± 0.9	104.8 ± 4.33	19.57 ± 8.16	67.26 ± 4.12
-3	LCa	1.82 ± 0.81	101.09 ± 3.87	30.71 ± 7.3	63.17 ± 3.69
-3	LCaLD	1.42 ± 0.81	96.99 ± 3.87	34.11 ± 7.3	62.04 ± 3.69
1	NCa	1.73 ± 1.19	93.59 ± 2.51	13.61 ± 2.16	48.98 ± 3.24
1	LCa	3.48 ± 1.06	96.04 ± 2.24	11.77 ± 1.94	43.5 ± 2.9
1	LCaLD	2.41 ± 1.06	100.3 ± 2.24	9.85 ± 1.94	41.91 ± 2.9
3	NCa	3.03 ± 0.95	98.43 ± 3.46	23.79 ± 5.72	37.33 ± 7.75
3	LCa	3.59 ± 0.85	92.04 ± 3.1	20.55 ± 5.12	50.9 ± 6.93
3	LCaLD	2.9 ± 0.85	97.55 ± 3.1	21.73 ± 5.12	60.47 ± 6.93
8	NCa	2.26 ± 0.87	102.14 ± 2.91	40.74 ± 9.19	43.32 ± 3.1
8	LCa	2.97 ± 0.78	98.33 ± 2.6	53.52 ± 8.22	44.17 ± 2.77
8	LCaLD	3.27 ± 0.78	100.23 ± 2.6	53.52 ± 8.22	44.89 ± 2.77
12	NCa	2.19 ± 0.96	103.93 ± 2.65	39.65 ± 8.97	48.58 ± 5.06
12	LCa	2.93 ± 0.86	96.07 ± 2.37	51.6 ± 8.02	46.97 ± 4.53
12	LCaLD	2.25 ± 0.86	101.76 ± 2.37	48.54 ± 8.02	44.8 ± 4.53
17	NCa	1.72 ± 0.51	97.04 ± 2.65	36.64 ± 4.89	51.68 ± 3.69
17	LCa	2.49 ± 0.46	95.73 ± 2.37	41.28 ± 4.37	54.43 ± 3.3
17	LCaLD	1.77 ± 0.46	104.39 ± 2.37	42.52 ± 4.37	50.92 ± 3.3
22	NCa	2.21 ± 0.64	105.47 ± 3.78	59.4 ± 8.25	50.97 ± 3.65
22	LCa	2.51 ± 0.57	102.91 ± 3.38	60.54 ± 7.38	53.44 ± 3.27
22	LCaLD	1.83 ± 0.57	104.37 ± 3.38	55.75 ± 7.38	52.56 ± 3.27
27	NCa	1.85 ± 0.59	104.75 ± 3.32	48.43 ± 11	51.22 ± 7.07
27	LCa	2.63 ± 0.52	103.88 ± 2.97	56.38 ± 9.84	49.2 ± 6.32
27	LCaLD	1.77 ± 0.52	104.14 ± 2.97	45.61 ± 9.84	39.98 ± 6.32
31	NCa	1.85 ± 0.7	104.65 ± 5.35	41.31 ± 9.83	51.75 ± 2.59
31	LCa	2.1 ± 0.63	103.76 ± 4.78	46.36 ± 8.79	56.51 ± 2.32
31	LCaLD	1.41 ± 0.63	96.11 ± 4.78	42.11 ± 8.79	56.4 ± 2.32

## Sheet: Milk Mineral Composition
Week of Lactation	Treatment	Mornig/Evening	Milk Ca content (mg/kg)	Milk P Content (mg/kg)
1	NCa	Morning	1250.57 ± 63.8	1030.68 ± 50.22
1	LCa	Morning	1233.42 ± 57.06	1064.7 ± 44.92
1	LCaLD	Morning	1280.2 ± 57.06	1148.49 ± 44.92
1	NCa	Evening	1255.74 ± 50.61	1006.86 ± 56.26
1	LCa	Evening	1227.51 ± 45.27	1113.02 ± 50.32
1	LCaLD	Evening	1324.67 ± 45.27	1154.68 ± 50.32
3	NCa	Morning	1091.85 ± 70.61	866.36 ± 37.49
3	LCa	Morning	1172.25 ± 63.16	946.68 ± 33.54
3	LCaLD	Morning	1120.85 ± 63.16	904.41 ± 33.54
3	NCa	Evening	1083.7 ± 39.01	857.9 ± 28.23
3	LCa	Evening	1156.84 ± 34.89	916.76 ± 25.25
3	LCaLD	Evening	1145 ± 34.89	924.69 ± 25.25
6	NCa	Morning	1125.54 ± 45.84	827.72 ± 37.9
6	LCa	Morning	1175.62 ± 41	913.93 ± 33.9
6	LCaLD	Morning	1133.33 ± 41	940.8 ± 33.9
6	NCa	Evening	1139.24 ± 42.45	848.49 ± 32.14
6	LCa	Evening	1168.1 ± 37.97	922.63 ± 28.75
6	LCaLD	Evening	1142.2 ± 37.97	912.27 ± 28.75
8	NCa	Morning	1143.89 ± 49.63	914.53 ± 39.56
8	LCa	Morning	1207.04 ± 44.39	936.79 ± 35.38
8	LCaLD	Morning	1155.46 ± 44.39	933.19 ± 35.38
8	NCa	Evening	1148.45 ± 53.29	909.54 ± 37.61
8	LCa	Evening	1210.85 ± 47.67	920.34 ± 33.64
8	LCaLD	Evening	1164.12 ± 47.67	893.9 ± 33.64
10	NCa	Morning	1102.13 ± 59.43	906.47 ± 34.81
10	LCa	Morning	1237.76 ± 53.15	976.56 ± 31.13
10	LCaLD	Morning	1192.69 ± 53.15	929.32 ± 31.13
10	NCa	Evening	1123.99 ± 67.33	881.9 ± 26.28
10	LCa	Evening	1240.88 ± 60.22	919.79 ± 23.5
10	LCaLD	Evening	1157.9 ± 60.22	894.21 ± 23.5
12	NCa	Morning	1129.81 ± 50.19	925.65 ± 41.25
12	LCa	Morning	1269.72 ± 44.89	970.16 ± 36.89
12	LCaLD	Morning	1192.22 ± 44.89	930.44 ± 36.89
12	NCa	Evening	1135.19 ± 56.24	882.82 ± 37.56
12	LCa	Evening	1242.27 ± 50.3	942.34 ± 33.6
12	LCaLD	Evening	1202.05 ± 50.3	901.74 ± 33.6
14	NCa	Morning	1114.53 ± 53.49	916.19 ± 47.27
14	LCa	Morning	1238.54 ± 47.84	960.25 ± 42.28
14	LCaLD	Morning	1172.28 ± 47.84	942.14 ± 42.28
14	NCa	Evening	1138.91 ± 54.16	884.41 ± 51.67
14	LCa	Evening	1240.86 ± 48.44	960.65 ± 46.22
14	LCaLD	Evening	1173.82 ± 48.44	952 ± 46.22
17	NCa	Morning	1097.06 ± 46.71	871.35 ± 30.81
17	LCa	Morning	1191.22 ± 41.78	950.72 ± 27.56
17	LCaLD	Morning	1161.41 ± 41.78	928.13 ± 27.56
17	NCa	Evening	1084.85 ± 49.14	868.25 ± 32.88
17	LCa	Evening	1199.89 ± 43.95	932.91 ± 29.41
17	LCaLD	Evening	1178.72 ± 43.95	888.39 ± 29.41
19	NCa	Morning	1123 ± 52.62	889.95 ± 41.42
19	LCa	Morning	1210.65 ± 47.06	949.42 ± 37.05
19	LCaLD	Morning	1165.42 ± 47.06	928.35 ± 37.05
19	NCa	Evening	1122.86 ± 50.41	848.15 ± 39.66
19	LCa	Evening	1213.79 ± 45.08	929.69 ± 35.47
19	LCaLD	Evening	1186.32 ± 45.08	905.97 ± 35.47
22	NCa	Morning	1139.53 ± 58.23	851.44 ± 46.68
22	LCa	Morning	1237.14 ± 52.08	982.44 ± 41.75
22	LCaLD	Morning	1182.5 ± 52.08	982.17 ± 41.75
22	NCa	Evening	1165.19 ± 51.75	861.01 ± 39.03
22	LCa	Evening	1240.16 ± 46.28	955.33 ± 34.91
22	LCaLD	Evening	1208.18 ± 46.28	937.14 ± 34.91
24	NCa	Morning	1138.59 ± 58.21	902.55 ± 38.93
24	LCa	Morning	1246.81 ± 52.06	976.26 ± 34.82
24	LCaLD	Morning	1234.46 ± 52.06	967.68 ± 34.82
24	NCa	Evening	1150.69 ± 53.13	879.1 ± 34.71
24	LCa	Evening	1258.57 ± 47.52	956.24 ± 31.04
24	LCaLD	Evening	1251.53 ± 47.52	927.59 ± 31.04
27	NCa	Morning	1147.29 ± 55.89	890.69 ± 53.32
27	LCa	Morning	1243.19 ± 49.99	985.37 ± 47.69
27	LCaLD	Morning	1221.39 ± 49.99	962.83 ± 47.69
27	NCa	Evening	1140.97 ± 49.18	872.02 ± 44.27
27	LCa	Evening	1258.96 ± 43.98	942.87 ± 39.6
27	LCaLD	Evening	1234.77 ± 43.98	932.7 ± 39.6
29	NCa	Morning	1111.79 ± 54.64	883.58 ± 52.01
29	LCa	Morning	1227.02 ± 48.87	978.94 ± 46.52
29	LCaLD	Morning	1240.02 ± 48.87	922.55 ± 46.52
29	NCa	Evening	1119.88 ± 51.45	868.95 ± 50.84
29	LCa	Evening	1233.88 ± 46.02	946.46 ± 45.47
29	LCaLD	Evening	1242.06 ± 46.02	917.43 ± 45.47
31	NCa	Morning	1115.88 ± 52.06	891.66 ± 51.71
31	LCa	Morning	1203.51 ± 46.56	964.19 ± 46.25
31	LCaLD	Morning	1219.57 ± 46.56	942.64 ± 46.25
31	NCa	Evening	1127.39 ± 48.24	860.33 ± 47.54
31	LCa	Evening	1195.03 ± 43.15	933.91 ± 42.52
31	LCaLD	Evening	1204.91 ± 43.15	941.85 ± 42.52

## Sheet: Milk Composition
Week of Lactation	Treatment	Milk Total N content	Milk non-casein nitrogen (g/kg)	Milk casein nitrogen (g/kg)	Milk Ca content (mg/kg)	Milk Casein Ca content (mg/kg)	Milk protein content (g/kg)	Milk ratio of Colloidal Ca content to casein content	Milk ratio of casein to protein content (g/g)	Milk ratio of soluble Ca to Colloidal Ca content (mg/mg)	Milk soluble protein content g/kg)	Milk ratio of soluble Ca to casein nitrogen	Milk ratio of soluble to total Ca content (mg/mg)	Milk ratio of colloidal to total Ca content (mg/mg)
1	NCa	33.04 ± 1.16	7.46 ± 0.59	25.58 ± 0.83	1250.57 ± 68.03	931.81 ± 60.41	36.98 ± 1.35	36.54 ± 2	0.69 ± 0.02	2.98 ± 0.25	11.4 ± 1.41	12.53 ± 1.02	0.25 ± 0.02	0.75 ± 0.02
1	LCa	37.09 ± 1.04	8.31 ± 0.53	28.78 ± 0.74	1218.71 ± 60.85	851.83 ± 54.04	37.6 ± 1.21	29.66 ± 1.79	0.77 ± 0.02	2.34 ± 0.22	8.82 ± 1.26	12.78 ± 0.92	0.3 ± 0.02	0.7 ± 0.02
1	LCaLD	38.55 ± 1.04	9.03 ± 0.53	29.52 ± 0.74	1285.62 ± 60.85	893.56 ± 54.04	34.56 ± 1.21	30.18 ± 1.79	0.86 ± 0.02	2.34 ± 0.22	5.04 ± 1.26	13.25 ± 0.92	0.31 ± 0.02	0.69 ± 0.02
3	NCa	29.38 ± 0.88	6.29 ± 0.29	23.09 ± 0.83	1062.86 ± 78.17	705.58 ± 71.95	29.8 ± 1.08	30.4 ± 2.72	0.78 ± 0.02	1.95 ± 0.26	6.71 ± 0.76	15.54 ± 1.03	0.34 ± 0.02	0.66 ± 0.02
3	LCa	29.7 ± 0.78	6.41 ± 0.26	23.29 ± 0.74	1163.12 ± 69.92	845.43 ± 64.35	29.18 ± 0.97	36.2 ± 2.43	0.8 ± 0.02	2.66 ± 0.23	5.89 ± 0.68	13.63 ± 0.92	0.28 ± 0.02	0.72 ± 0.02
3	LCaLD	30.43 ± 0.78	6.81 ± 0.26	23.62 ± 0.74	1102.25 ± 69.92	787.39 ± 64.35	30.06 ± 0.97	33.27 ± 2.43	0.79 ± 0.02	2.59 ± 0.23	6.44 ± 0.68	13.45 ± 0.92	0.29 ± 0.02	0.71 ± 0.02
8	NCa	29.25 ± 0.75	6.57 ± 0.31	22.68 ± 0.83	1130.9 ± 55.15	807.37 ± 46.84	26.7 ± 0.72	35.58 ± 1.47	0.85 ± 0.02	2.54 ± 0.2	4.02 ± 0.31	14.26 ± 0.9	0.29 ± 0.01	0.71 ± 0.01
8	LCa	30.07 ± 0.67	6.41 ± 0.28	23.66 ± 0.74	1215.41 ± 49.32	914.4 ± 41.9	28.34 ± 0.65	38.55 ± 1.32	0.83 ± 0.02	3.04 ± 0.18	4.68 ± 0.28	12.75 ± 0.81	0.25 ± 0.01	0.75 ± 0.01
8	LCaLD	29.42 ± 0.67	6.88 ± 0.28	22.54 ± 0.74	1159.55 ± 49.32	849.66 ± 41.9	27.84 ± 0.65	37.72 ± 1.32	0.81 ± 0.02	2.77 ± 0.18	5.3 ± 0.28	13.82 ± 0.81	0.27 ± 0.01	0.73 ± 0.01
12	NCa	30.99 ± 0.95	6.74 ± 0.38	24.25 ± 0.83	1132.8 ± 57.56	849.74 ± 59.56	28.45 ± 0.74	34.95 ± 1.95	0.85 ± 0.02	3.12 ± 0.36	4.2 ± 0.56	11.71 ± 1.19	0.25 ± 0.02	0.75 ± 0.02
12	LCa	30.83 ± 0.85	6.84 ± 0.34	24 ± 0.74	1249.58 ± 51.49	938.91 ± 53.27	30.12 ± 0.66	38.97 ± 1.74	0.8 ± 0.02	3.03 ± 0.32	6.12 ± 0.5	13.03 ± 1.06	0.25 ± 0.02	0.75 ± 0.02
12	LCaLD	30.8 ± 0.85	7.01 ± 0.34	23.8 ± 0.74	1175.95 ± 51.49	867.88 ± 53.27	28.76 ± 0.66	36.57 ± 1.74	0.83 ± 0.02	2.9 ± 0.32	4.96 ± 0.5	13.07 ± 1.06	0.26 ± 0.02	0.74 ± 0.02
17	NCa	30.76 ± 1.05	6.98 ± 0.46	23.78 ± 0.83	1081.44 ± 52.03	770.23 ± 52.01	28.75 ± 0.79	32.47 ± 1.9	0.83 ± 0.02	2.53 ± 0.26	4.97 ± 0.5	13.14 ± 1.07	0.29 ± 0.02	0.71 ± 0.02
17	LCa	31.53 ± 0.94	7.19 ± 0.41	24.34 ± 0.74	1192.95 ± 46.54	883.7 ± 46.52	29.44 ± 0.7	36.24 ± 1.7	0.83 ± 0.02	2.88 ± 0.23	5.1 ± 0.45	12.82 ± 0.96	0.26 ± 0.02	0.74 ± 0.02
17	LCaLD	31.38 ± 0.94	7.08 ± 0.41	24.3 ± 0.74	1146.02 ± 46.54	823.61 ± 46.52	28.8 ± 0.7	33.94 ± 1.7	0.84 ± 0.02	2.61 ± 0.23	4.5 ± 0.45	13.3 ± 0.96	0.28 ± 0.02	0.72 ± 0.02
22	NCa	31.24 ± 0.87	7.2 ± 0.3	24.04 ± 0.83	1141.54 ± 61.12	829.59 ± 54.85	29.8 ± 0.79	34.55 ± 1.58	0.81 ± 0.02	2.68 ± 0.18	5.76 ± 0.53	12.98 ± 0.45	0.27 ± 0.01	0.73 ± 0.01
22	LCa	33.1 ± 0.77	7.51 ± 0.27	25.59 ± 0.74	1252.96 ± 54.67	954.84 ± 49.06	31.38 ± 0.7	37.12 ± 1.41	0.82 ± 0.02	3.2 ± 0.16	5.79 ± 0.47	11.68 ± 0.4	0.24 ± 0.01	0.76 ± 0.01
22	LCaLD	32.73 ± 0.77	7.5 ± 0.27	25.23 ± 0.74	1200.51 ± 54.67	905.24 ± 49.06	30.76 ± 0.7	35.88 ± 1.41	0.82 ± 0.02	3.07 ± 0.16	5.53 ± 0.47	11.72 ± 0.4	0.25 ± 0.01	0.75 ± 0.01
27	NCa	31.36 ± 0.86	6.49 ± 0.49	24.87 ± 0.83	1174.12 ± 60.43	873.67 ± 62.23	29.7 ± 0.78	35.13 ± 2.03	0.84 ± 0.02	2.99 ± 0.38	4.83 ± 0.52	12.05 ± 0.79	0.26 ± 0.02	0.74 ± 0.02
27	LCa	33.38 ± 0.76	7.56 ± 0.44	25.82 ± 0.74	1247.77 ± 54.05	960.3 ± 55.66	31.62 ± 0.69	37.04 ± 1.82	0.82 ± 0.02	3.4 ± 0.34	5.8 ± 0.47	11.16 ± 0.71	0.23 ± 0.02	0.77 ± 0.02
27	LCaLD	32.42 ± 0.76	6.99 ± 0.44	25.43 ± 0.74	1221.32 ± 54.05	941.03 ± 55.66	31.1 ± 0.69	36.99 ± 1.82	0.82 ± 0.02	3.41 ± 0.34	5.67 ± 0.47	11.06 ± 0.71	0.23 ± 0.02	0.77 ± 0.02
31	NCa	32.19 ± 0.89	6.51 ± 0.36	25.68 ± 0.83	1126.1 ± 55.11	837.38 ± 52.93	30.23 ± 1.1	32.65 ± 1.55	0.85 ± 0.02	2.92 ± 0.23	4.54 ± 0.75	11.23 ± 0.61	0.26 ± 0.01	0.74 ± 0.01
31	LCa	33.07 ± 0.8	7.52 ± 0.32	25.55 ± 0.74	1193.44 ± 49.29	916.9 ± 47.34	30.36 ± 0.99	35.72 ± 1.38	0.84 ± 0.02	3.31 ± 0.21	4.81 ± 0.67	10.85 ± 0.54	0.23 ± 0.01	0.77 ± 0.01
31	LCaLD	33.01 ± 0.8	7.68 ± 0.32	25.33 ± 0.74	1223.96 ± 49.29	930.94 ± 47.34	31.08 ± 0.99	36.74 ± 1.38	0.82 ± 0.02	3.22 ± 0.21	5.75 ± 0.67	11.63 ± 0.54	0.24 ± 0.01	0.76 ± 0.01

## Sheet: Zootechnical Results
Week of Lactation	Treatment	Milk production (kg/d)	Milk fat content (g/kg)	Milk protein content (g/kg)
1	NCa	29.25 ± 1.79	44.85 ± 2.29	40.59 ± 2.6
1	LCa	28.82 ± 1.6	48.24 ± 2.72	42.77 ± 2.95
1	LCaLD	27.1 ± 1.6	41.77 ± 3.37	39.56 ± 3.58
2	NCa	38.17 ± 1.79	41.24 ± 3.07	32.3 ± 0.91
2	LCa	38.75 ± 1.6	43.2 ± 2.74	34.55 ± 0.81
2	LCaLD	36.2 ± 1.6	43.51 ± 2.74	34.53 ± 0.81
3	NCa	42.44 ± 1.79	37.99 ± 3.75	29.04 ± 1
3	LCa	39.85 ± 1.6	48.45 ± 3.36	29.33 ± 0.9
3	LCaLD	41.04 ± 1.6	37.91 ± 3.36	30.33 ± 0.9
4	NCa	45.31 ± 1.79	35.65 ± 1.89	27.7 ± 0.98
4	LCa	40.65 ± 1.6	41.44 ± 1.69	27.67 ± 0.87
4	LCaLD	38.37 ± 1.6	37.86 ± 1.69	28.71 ± 0.87
5	NCa	43.54 ± 1.79	38.02 ± 2.27	27.02 ± 0.87
5	LCa	40.43 ± 1.6	38.4 ± 2.03	27.55 ± 0.78
5	LCaLD	40.46 ± 1.6	37.8 ± 2.03	27.65 ± 0.78
6	NCa	44.05 ± 1.79	35.1 ± 2.47	26.29 ± 0.95
6	LCa	39.51 ± 1.6	40.6 ± 2.21	27.06 ± 0.85
6	LCaLD	41.14 ± 1.6	37.83 ± 2.21	27.71 ± 0.85
7	NCa	43.38 ± 1.79	35.36 ± 1.77	25.85 ± 0.8
7	LCa	41.26 ± 1.6	37.54 ± 1.58	27.98 ± 0.72
7	LCaLD	40.16 ± 1.6	36.92 ± 1.58	27.96 ± 0.72
8	NCa	42.42 ± 1.79	34.25 ± 1.43	26.69 ± 0.77
8	LCa	41.43 ± 1.6	36.93 ± 1.28	28.28 ± 0.69
8	LCaLD	40.54 ± 1.6	35.61 ± 1.28	27.84 ± 0.69
9	NCa	42.74 ± 1.79	38.71 ± 1.1	27.61 ± 0.81
9	LCa	41.6 ± 1.6	39.44 ± 0.98	29.1 ± 0.72
9	LCaLD	41.1 ± 1.6	36.73 ± 0.98	28.2 ± 0.72
10	NCa	42.83 ± 1.79	35.19 ± 1.71	27.66 ± 0.74
10	LCa	41.11 ± 1.6	40.28 ± 1.53	29.23 ± 0.67
10	LCaLD	40.58 ± 1.6	35.78 ± 1.53	28.46 ± 0.67
11	NCa	41.45 ± 1.79	35.41 ± 2.05	27.91 ± 0.76
11	LCa	40.63 ± 1.6	39.16 ± 1.84	29.51 ± 0.68
11	LCaLD	38.11 ± 1.6	38.43 ± 1.84	28.29 ± 0.68
12	NCa	41.28 ± 1.79	36.65 ± 2.64	28.3 ± 0.75
12	LCa	39.43 ± 1.6	42.26 ± 2.36	29.93 ± 0.67
12	LCaLD	37.5 ± 1.6	38.52 ± 2.36	28.63 ± 0.67
13	NCa	40.14 ± 1.79	37.08 ± 2.08	28.88 ± 0.91
13	LCa	39.03 ± 1.6	40.86 ± 1.86	29.73 ± 0.81
13	LCaLD	38.01 ± 1.6	37.61 ± 1.86	28.83 ± 0.81
14	NCa	39.6 ± 1.79	38.54 ± 2.24	28.88 ± 0.92
14	LCa	38.04 ± 1.6	40.71 ± 2	29.76 ± 0.82
14	LCaLD	38.16 ± 1.6	38.48 ± 2	29.43 ± 0.82
15	NCa	39.86 ± 1.79	37.3 ± 1.72	28.71 ± 1.18
15	LCa	37.85 ± 1.6	37.92 ± 1.66	29.84 ± 1.08
15	LCaLD	37.18 ± 1.6	38.88 ± 1.54	29.29 ± 1.05
16	NCa	39.49 ± 1.79	36.73 ± 2.13	29.01 ± 0.72
16	LCa	38.06 ± 1.6	41.22 ± 1.99	30.29 ± 0.67
16	LCaLD	37.06 ± 1.6	39.58 ± 1.9	29.7 ± 0.64
17	NCa	38.54 ± 1.79	33.49 ± 2.84	28.59 ± 0.79
17	LCa	36.02 ± 1.6	40.83 ± 2.54	29.36 ± 0.71
17	LCaLD	36.09 ± 1.6	40.22 ± 2.54	28.81 ± 0.71
18	NCa	38.25 ± 1.79	44.3 ± 4.56	28.69 ± 0.7
18	LCa	35.71 ± 1.6	40.67 ± 4.08	28.91 ± 0.62
18	LCaLD	36.17 ± 1.6	40.68 ± 4.08	29.96 ± 0.62
19	NCa	38.51 ± 1.79	38.1 ± 2.07	29.1 ± 0.66
19	LCa	36.46 ± 1.6	38.45 ± 1.85	29.43 ± 0.59
19	LCaLD	35.53 ± 1.6	39.05 ± 1.85	29.48 ± 0.59
20	NCa	38.78 ± 1.79	36.83 ± 2	28.45 ± 0.82
20	LCa	36.45 ± 1.6	41.36 ± 1.79	30.94 ± 0.73
20	LCaLD	34.55 ± 1.6	38.94 ± 1.79	30.06 ± 0.73
21	NCa	38.81 ± 1.79	36.84 ± 2.13	29.23 ± 0.76
21	LCa	36.54 ± 1.6	40.74 ± 1.91	30.81 ± 0.68
21	LCaLD	35.91 ± 1.6	39.37 ± 1.91	30.25 ± 0.68
22	NCa	38.49 ± 1.79	38.35 ± 2.16	29.51 ± 0.78
22	LCa	36.73 ± 1.6	41.21 ± 1.93	31.23 ± 0.7
22	LCaLD	34.01 ± 1.6	38.99 ± 1.93	30.65 ± 0.7
23	NCa	38.15 ± 1.79	37.55 ± 2.26	29.81 ± 0.73
23	LCa	35.74 ± 1.6	40.71 ± 2.02	31.34 ± 0.66
23	LCaLD	34.63 ± 1.6	41.06 ± 2.02	31.38 ± 0.66
24	NCa	38.03 ± 1.79	37.09 ± 3.06	29.61 ± 0.79
24	LCa	35.18 ± 1.6	41.26 ± 2.74	31.48 ± 0.71
24	LCaLD	34.4 ± 1.6	39.96 ± 2.74	31.16 ± 0.71
25	NCa	37.62 ± 1.79	38.29 ± 2.71	30.19 ± 0.72
25	LCa	35.58 ± 1.6	40.05 ± 2.43	31.67 ± 0.65
25	LCaLD	34.03 ± 1.6	40.66 ± 2.43	31.09 ± 0.65
26	NCa	37.37 ± 1.79	37.42 ± 2.68	30.02 ± 0.82
26	LCa	34.81 ± 1.6	41.04 ± 2.4	31.85 ± 0.73
26	LCaLD	33.08 ± 1.6	40.65 ± 2.4	31.32 ± 0.73
27	NCa	36.9 ± 1.79	37.99 ± 2.34	29.94 ± 0.81
27	LCa	34.23 ± 1.6	40.82 ± 2.09	31.61 ± 0.72
27	LCaLD	33.01 ± 1.6	39.56 ± 2.09	30.62 ± 0.72
28	NCa	36.64 ± 1.79	37.17 ± 2.37	29.74 ± 0.94
28	LCa	33.44 ± 1.6	40.96 ± 2.12	31.47 ± 0.84
28	LCaLD	32.7 ± 1.6	39.28 ± 2.12	30.73 ± 0.84
29	NCa	37.4 ± 1.79	36.92 ± 2.64	29.93 ± 0.93
29	LCa	33.63 ± 1.6	41.42 ± 2.36	31.54 ± 0.83
29	LCaLD	32.09 ± 1.6	39.48 ± 2.36	31.11 ± 0.83
30	NCa	35.66 ± 1.79	36.73 ± 2.25	29.84 ± 1.1
30	LCa	32.56 ± 1.6	40.57 ± 2.01	30.79 ± 0.98
30	LCaLD	31.06 ± 1.6	39.74 ± 2.01	31.07 ± 0.98
31	NCa	35.71 ± 1.79	36.6 ± 2.66	30.31 ± 1.04
31	LCa	30.74 ± 1.6	40.5 ± 2.38	30.96 ± 0.93
31	LCaLD	31.17 ± 1.6	39.51 ± 2.38	31.31 ± 0.93

## Sheet: Previous Lactations
Week of Lactation	Treatment	Daily milk production (kg/d)	Milk protein content (g/kg)	Milk Fat Content (g/kg)	Mature milk daily production (kg/d)
1	NCa	18.93 ± 4.39	37.13 ± 1.58	45.65 ± 5.76	20.99 ± 4.52
1	LCa	22.65 ± 3.93	37.81 ± 1.4	45.32 ± 4.97	23.52 ± 4.04
1	LCaLD	22.15 ± 3.93	38.3 ± 1.37	43.82 ± 4.36	24.35 ± 4.04
2	NCa	24.34 ± 4.39	32.91 ± 1.53	41.7 ± 3.43	27.1 ± 4.52
2	LCa	30.76 ± 3.93	33.37 ± 1.37	39.41 ± 3.07	31.92 ± 4.04
2	LCaLD	28.96 ± 3.93	32.75 ± 1.37	46.29 ± 3.07	31.96 ± 4.04
3	NCa	28.23 ± 4.39	30.79 ± 1.53	37.55 ± 2.8	31.31 ± 4.52
3	LCa	33.27 ± 3.93	30.68 ± 1.37	38.16 ± 2.51	34.62 ± 4.04
3	LCaLD	29.33 ± 3.93	30.37 ± 1.37	39.42 ± 2.51	32.41 ± 4.04
4	NCa	30.62 ± 4.39	30.52 ± 1.53	37.45 ± 2.88	33.83 ± 4.52
4	LCa	35.26 ± 3.93	30.42 ± 1.37	37.21 ± 2.57	36.77 ± 4.04
4	LCaLD	30.22 ± 3.93	29.71 ± 1.37	37.69 ± 2.57	33.52 ± 4.04
5	NCa	32.26 ± 4.39	29.44 ± 1.53	36.31 ± 3.01	35.58 ± 4.52
5	LCa	35.27 ± 3.93	28.66 ± 1.37	40.04 ± 2.69	36.79 ± 4.04
5	LCaLD	31.05 ± 3.93	29.7 ± 1.37	40.27 ± 2.69	34.58 ± 4.04
6	NCa	31.77 ± 4.39	29.23 ± 1.53	39.46 ± 2.29	34.92 ± 4.52
6	LCa	34.08 ± 3.93	27.96 ± 1.37	38.01 ± 2.05	35.53 ± 4.04
6	LCaLD	32.6 ± 3.93	29.58 ± 1.38	36.38 ± 2.22	36.2 ± 4.04
7	NCa	33.45 ± 4.39	28.11 ± 1.53	35.88 ± 3.3	36.62 ± 4.52
7	LCa	33.27 ± 3.93	28.69 ± 1.37	39.08 ± 2.95	34.65 ± 4.04
7	LCaLD	32.11 ± 3.93	30.66 ± 1.37	40.94 ± 2.95	35.65 ± 4.04
8	NCa	33.56 ± 4.39	28.71 ± 1.53	36.04 ± 2.52	36.81 ± 4.52
8	LCa	35.1 ± 3.93	28.83 ± 1.37	36.56 ± 2.26	36.63 ± 4.04
8	LCaLD	32.44 ± 3.93	29.02 ± 1.37	38.06 ± 2.26	36.01 ± 4.04
9	NCa	34.33 ± 4.39	28.23 ± 1.53	36.08 ± 2.89	37.71 ± 4.52
9	LCa	33.43 ± 3.93	29 ± 1.38	43.19 ± 2.69	34.83 ± 4.04
9	LCaLD	33.47 ± 3.93	29.04 ± 1.37	38.91 ± 2.58	37.2 ± 4.04
10	NCa	34.67 ± 4.39	28.01 ± 1.53	36.48 ± 2.84	38.14 ± 4.52
10	LCa	33.67 ± 3.93	29.08 ± 1.37	40.92 ± 2.54	35.04 ± 4.04
10	LCaLD	33.95 ± 3.93	28.74 ± 1.37	36.59 ± 2.54	37.78 ± 4.04
11	NCa	34.22 ± 4.39	28.48 ± 1.53	36.36 ± 2.56	37.7 ± 4.52
11	LCa	34.42 ± 3.93	30.03 ± 1.37	37.2 ± 2.29	35.93 ± 4.04
11	LCaLD	33.14 ± 3.93	28.93 ± 1.37	36.65 ± 2.29	36.96 ± 4.04
12	NCa	34.41 ± 4.39	28.27 ± 1.53	35.88 ± 2.83	37.92 ± 4.52
12	LCa	34.25 ± 3.93	30.18 ± 1.37	40.66 ± 2.53	35.82 ± 4.04
12	LCaLD	33.65 ± 3.93	29.88 ± 1.37	37.24 ± 2.53	37.48 ± 4.04
13	NCa	34.63 ± 4.39	28.32 ± 1.53	35.02 ± 2.57	38.13 ± 4.52
13	LCa	35 ± 3.93	30.51 ± 1.37	39.16 ± 2.29	36.66 ± 4.04
13	LCaLD	33.23 ± 3.93	29.85 ± 1.37	37.63 ± 2.29	37.05 ± 4.04
14	NCa	33.35 ± 4.39	29.15 ± 1.53	34.74 ± 2.64	36.75 ± 4.52
14	LCa	35.53 ± 3.93	30.46 ± 1.37	40.32 ± 2.36	37.23 ± 4.04
14	LCaLD	33.11 ± 3.93	29.71 ± 1.37	36.39 ± 2.36	36.88 ± 4.04
15	NCa	33.7 ± 4.39	29.31 ± 1.53	34.27 ± 2.62	37.06 ± 4.52
15	LCa	34.52 ± 3.93	31.15 ± 1.37	41 ± 2.34	36.18 ± 4.04
15	LCaLD	32.52 ± 3.93	29.93 ± 1.37	37.25 ± 2.34	36.29 ± 4.04
16	NCa	33.84 ± 4.39	29.84 ± 1.53	35.46 ± 2.47	37.32 ± 4.52
16	LCa	35.25 ± 3.93	31.72 ± 1.37	40.08 ± 2.21	36.95 ± 4.04
16	LCaLD	32.44 ± 3.93	30.04 ± 1.37	37.52 ± 2.21	36.13 ± 4.04
17	NCa	33.32 ± 4.39	29.76 ± 1.53	36.08 ± 2.56	36.73 ± 4.52
17	LCa	34.36 ± 3.93	30.76 ± 1.37	39.91 ± 2.29	36 ± 4.04
17	LCaLD	31.93 ± 3.93	30.44 ± 1.37	37.41 ± 2.29	35.6 ± 4.04
18	NCa	33.19 ± 4.39	29.99 ± 1.53	34.98 ± 2.99	36.5 ± 4.52
18	LCa	34.69 ± 3.93	30.53 ± 1.37	39.49 ± 2.68	36.25 ± 4.04
18	LCaLD	31.56 ± 3.93	30.85 ± 1.37	36.82 ± 2.68	35.26 ± 4.04
19	NCa	32.35 ± 4.39	29.74 ± 1.53	36.38 ± 2.62	35.58 ± 4.52
19	LCa	33.82 ± 3.93	30.92 ± 1.37	42.03 ± 2.35	35.37 ± 4.04
19	LCaLD	30.16 ± 3.93	30.5 ± 1.37	39.12 ± 2.35	33.73 ± 4.04
20	NCa	32.59 ± 4.39	30.64 ± 1.53	35.39 ± 3.13	35.87 ± 4.52
20	LCa	33.74 ± 3.93	31.54 ± 1.37	40.72 ± 2.8	35.34 ± 4.04
20	LCaLD	29.14 ± 3.93	30.43 ± 1.37	38.88 ± 2.8	32.54 ± 4.04
21	NCa	31.57 ± 4.39	29.88 ± 1.53	36.05 ± 3.22	34.7 ± 4.52
21	LCa	32.68 ± 3.93	31.24 ± 1.37	39.39 ± 2.88	34.31 ± 4.04
21	LCaLD	28.55 ± 3.93	31.1 ± 1.37	39.75 ± 2.88	31.81 ± 4.04
22	NCa	31.6 ± 4.39	29.91 ± 1.53	35.83 ± 2.74	34.71 ± 4.52
22	LCa	32.38 ± 3.93	31.3 ± 1.37	40.43 ± 2.45	34.02 ± 4.04
22	LCaLD	29.13 ± 3.93	31.02 ± 1.37	39.71 ± 2.45	32.51 ± 4.04
23	NCa	31.17 ± 4.39	30.79 ± 1.53	37.27 ± 2.84	34.29 ± 4.52
23	LCa	32.04 ± 3.93	31.77 ± 1.37	40.47 ± 2.54	33.62 ± 4.04
23	LCaLD	28.13 ± 3.93	31.28 ± 1.37	40.05 ± 2.54	31.48 ± 4.04
24	NCa	30.52 ± 4.39	30.58 ± 1.53	37.35 ± 2.7	33.53 ± 4.52
24	LCa	30.53 ± 3.93	30.84 ± 1.37	40.32 ± 2.42	32.08 ± 4.04
24	LCaLD	27.64 ± 3.93	31.2 ± 1.37	39.98 ± 2.42	30.96 ± 4.04
25	NCa	28.75 ± 4.39	29.68 ± 1.53	37.27 ± 2.67	31.62 ± 4.52
25	LCa	29.75 ± 3.93	30.44 ± 1.37	39.18 ± 2.39	31.3 ± 4.04
25	LCaLD	26.74 ± 3.93	31.75 ± 1.37	39.95 ± 2.39	29.98 ± 4.04
26	NCa	27.62 ± 4.39	29.96 ± 1.53	37.6 ± 3.83	30.37 ± 4.52
26	LCa	28.39 ± 3.93	31.04 ± 1.37	42.27 ± 3.42	29.86 ± 4.04
26	LCaLD	26.37 ± 3.93	32.14 ± 1.37	40.59 ± 3.42	29.56 ± 4.04
27	NCa	27.91 ± 4.39	30.3 ± 1.53	37.46 ± 3.41	30.63 ± 4.52
27	LCa	27.82 ± 3.93	31.92 ± 1.37	42.62 ± 3.05	29.28 ± 4.04
27	LCaLD	26.53 ± 3.93	32.16 ± 1.37	40.42 ± 3.05	29.75 ± 4.04
28	NCa	26.41 ± 4.39	29.2 ± 1.53	36.66 ± 2.99	29.01 ± 4.52
28	LCa	26.57 ± 3.93	31.47 ± 1.37	40.31 ± 2.67	27.98 ± 4.04
28	LCaLD	26.58 ± 3.93	31.89 ± 1.37	41.08 ± 2.67	29.88 ± 4.04
29	NCa	26.54 ± 4.39	29.66 ± 1.53	36.25 ± 2.45	29.21 ± 4.52
29	LCa	26.5 ± 3.93	32.12 ± 1.37	40.3 ± 2.19	27.9 ± 4.04
29	LCaLD	26.67 ± 3.93	32.62 ± 1.37	40.26 ± 2.19	29.93 ± 4.04
30	NCa	25.98 ± 4.39	29.25 ± 1.53	37.49 ± 3.23	28.58 ± 4.52
30	LCa	25.93 ± 3.93	31.95 ± 1.37	42.47 ± 2.89	27.33 ± 4.04
30	LCaLD	25.41 ± 3.93	32.71 ± 1.37	40.37 ± 2.89	28.56 ± 4.04
31	NCa	25.63 ± 4.39	29.71 ± 1.53	36.55 ± 3.08	28.22 ± 4.52
31	LCa	25.01 ± 3.93	32.16 ± 1.37	41.59 ± 2.75	26.39 ± 4.04
31	LCaLD	24.85 ± 3.93	32.36 ± 1.37	40.76 ± 2.75	27.98 ± 4.04
32	NCa	25.81 ± 4.39	29.62 ± 1.53	35.38 ± 3.03	28.49 ± 4.52
32	LCa	25.02 ± 3.93	32.34 ± 1.37	41.96 ± 2.71	26.3 ± 4.04
32	LCaLD	25.23 ± 3.93	32.98 ± 1.37	42.81 ± 2.71	28.41 ± 4.04

## Sheet: Estimation of Ca and P Balances
Week of Lactation	Treatment	Dry Matter Intake (kg/d)	Ca intake (g/d)	Estiamted absorbable Ca intake (g/d)	P intake (g/d)	Estimated absorbable P intake (g/d)	Estimated Ca requirements for production (g/d)	Estimated Ca requirements for maintenance (g/d)	Estimated Ca requirements for gestation (g/d)	Estitamed total Ca requirements (g/d)	Difference between estiamted Ca supply and requirements (g/d)	Coverage ratio of estimated Ca requirements (%)	Estimated P requirements for production (g/d)	Estimated P requirements for maintenance (g/d)	Estimated P requirements for gestation (g/d)	Estitamed total P requirements (g/d)
1	NCa	16.71 ± 0.9	136.19 ± 7.09	55.54 ± 2.9	65.65 ± 3.55	45.57 ± 2.48	37.83 ± 2.25	16.16 ± 0.72	0 ± 0.14	53.99 ± 2.78	1.55 ± 3.3	27.24 ± 1.62	15.14 ± 0.77	0 ± 0.11	42.38 ± 2.19	3.19 ± 1.51
1	LCa	18.38 ± 0.81	139.51 ± 6.34	56.99 ± 2.6	71.61 ± 3.17	49.14 ± 2.22	37.23 ± 2.02	18.16 ± 0.64	0 ± 0.12	55.39 ± 2.49	1.61 ± 2.95	26.81 ± 1.45	16.74 ± 0.69	0 ± 0.1	43.55 ± 1.96	5.58 ± 1.35
1	LCaLD	17.18 ± 0.81	128.58 ± 6.34	52.54 ± 2.6	66.78 ± 3.17	47.24 ± 2.22	35.35 ± 2.02	17.1 ± 0.64	0 ± 0.12	52.45 ± 2.49	0.09 ± 2.95	25.45 ± 1.45	15.69 ± 0.69	0 ± 0.1	41.14 ± 1.96	6.11 ± 1.35
2	NCa	19.68 ± 0.9	175.27 ± 7.09	71.36 ± 2.9	81.16 ± 3.55	56.29 ± 2.48	48.36 ± 2.25	18.09 ± 0.72	0 ± 0.14	66.45 ± 2.78	4.9 ± 2.16	34.82 ± 1.62	17.6 ± 0.77	0 ± 0.11	52.42 ± 2.19	3.87 ± 1.51
2	LCa	20.49 ± 0.81	124.93 ± 6.34	51.32 ± 2.6	82.21 ± 3.17	53.36 ± 2.22	48.98 ± 2.02	19.32 ± 0.64	0 ± 0.12	68.31 ± 2.49	-16.98 ± 1.93	35.27 ± 1.45	18.44 ± 0.69	0 ± 0.1	53.71 ± 1.96	-0.35 ± 1.35
2	LCaLD	19.12 ± 0.81	115.74 ± 6.34	47.53 ± 2.6	75.51 ± 3.17	56.78 ± 2.22	45.78 ± 2.02	18.19 ± 0.64	0 ± 0.12	63.97 ± 2.49	-16.44 ± 1.93	32.96 ± 1.45	17.25 ± 0.69	0 ± 0.1	50.2 ± 1.96	6.58 ± 1.35
3	NCa	20.45 ± 0.9	185.42 ± 7.09	75.49 ± 2.9	85.42 ± 3.55	59.26 ± 2.48	53.92 ± 2.25	18.55 ± 0.72	0 ± 0.14	72.47 ± 2.78	3.02 ± 1.93	38.82 ± 1.62	18.23 ± 0.77	0 ± 0.11	57.05 ± 2.19	2.21 ± 1.51
3	LCa	20.28 ± 0.81	124.25 ± 6.34	51.04 ± 2.6	81.49 ± 3.17	52.96 ± 2.22	49.86 ± 2.02	19.03 ± 0.64	0 ± 0.12	68.89 ± 2.49	-17.85 ± 1.72	35.9 ± 1.45	18.23 ± 0.69	0 ± 0.1	54.13 ± 1.96	-1.17 ± 1.35
3	LCaLD	19.96 ± 0.81	119.6 ± 6.34	49.14 ± 2.6	78.79 ± 3.17	59.32 ± 2.22	51.77 ± 2.02	18.62 ± 0.64	0 ± 0.12	70.4 ± 2.49	-21.26 ± 1.72	37.28 ± 1.45	17.91 ± 0.69	0 ± 0.1	55.19 ± 1.96	4.13 ± 1.35
4	NCa	20.99 ± 0.9	188.35 ± 7.09	76.69 ± 2.9	87.17 ± 3.55	60.47 ± 2.48	56.75 ± 2.25	18.86 ± 0.72	0 ± 0.14	75.61 ± 2.78	1.07 ± 2.42	40.86 ± 1.62	18.66 ± 0.77	0 ± 0.11	59.52 ± 2.19	0.95 ± 1.51
4	LCa	20.76 ± 0.81	126.01 ± 6.34	51.76 ± 2.6	82.58 ± 3.17	53.73 ± 2.22	51.61 ± 2.02	19.28 ± 0.64	0 ± 0.12	70.88 ± 2.49	-19.12 ± 2.16	37.16 ± 1.45	18.61 ± 0.69	0 ± 0.1	55.77 ± 1.96	-2.03 ± 1.35
4	LCaLD	19.83 ± 0.81	118.27 ± 6.34	48.59 ± 2.6	77.87 ± 3.17	58.59 ± 2.22	49.16 ± 2.02	18.46 ± 0.64	0 ± 0.12	67.62 ± 2.49	-19.03 ± 2.16	35.4 ± 1.45	17.79 ± 0.69	0 ± 0.1	53.19 ± 1.96	5.4 ± 1.35
5	NCa	21.18 ± 0.9	190.23 ± 7.09	77.42 ± 2.9	87.43 ± 3.55	60.65 ± 2.48	54.92 ± 2.25	18.97 ± 0.72	0 ± 0.14	73.89 ± 2.78	3.53 ± 2.02	39.55 ± 1.62	18.81 ± 0.77	0 ± 0.11	58.35 ± 2.19	2.29 ± 1.51
5	LCa	21.25 ± 0.81	131.71 ± 6.34	54.09 ± 2.6	85.3 ± 3.17	55.43 ± 2.22	50.66 ± 2.02	19.59 ± 0.64	0 ± 0.12	70.25 ± 2.49	-16.16 ± 1.81	36.48 ± 1.45	19.01 ± 0.69	0 ± 0.1	55.49 ± 1.96	-0.06 ± 1.35
5	LCaLD	20.46 ± 0.81	125.49 ± 6.34	51.52 ± 2.6	81.28 ± 3.17	61.22 ± 2.22	50.79 ± 2.02	18.84 ± 0.64	0 ± 0.12	69.63 ± 2.49	-18.11 ± 1.81	36.57 ± 1.45	18.3 ± 0.69	0 ± 0.1	54.87 ± 1.96	6.35 ± 1.35
6	NCa	21.89 ± 0.9	200.64 ± 7.09	81.65 ± 2.9	91.37 ± 3.55	63.38 ± 2.48	55.12 ± 2.25	19.47 ± 0.72	0 ± 0.14	74.59 ± 2.78	7.05 ± 1.99	39.69 ± 1.62	19.41 ± 0.77	0 ± 0.11	59.09 ± 2.19	4.29 ± 1.51
6	LCa	21.74 ± 0.81	135.82 ± 6.34	55.71 ± 2.6	86.96 ± 3.17	56.41 ± 2.22	49.2 ± 2.02	19.96 ± 0.64	0 ± 0.12	69.16 ± 2.49	-13.46 ± 1.78	35.42 ± 1.45	19.43 ± 0.69	0 ± 0.1	54.85 ± 1.96	1.56 ± 1.35
6	LCaLD	21.04 ± 0.81	130.28 ± 6.34	53.49 ± 2.6	84.01 ± 3.17	63.33 ± 2.22	51.47 ± 2.02	19.23 ± 0.64	0 ± 0.12	70.7 ± 2.49	-17.2 ± 1.78	37.06 ± 1.45	18.78 ± 0.69	0 ± 0.1	55.84 ± 1.96	7.49 ± 1.35
7	NCa	22.43 ± 0.9	210.2 ± 7.09	85.5 ± 2.9	94.49 ± 3.55	65.53 ± 2.48	54.12 ± 2.25	19.89 ± 0.72	0 ± 0.14	74.01 ± 2.78	11.49 ± 2.37	38.97 ± 1.62	19.87 ± 0.77	0 ± 0.11	58.84 ± 2.19	6.7 ± 1.51
7	LCa	22.97 ± 0.81	142.58 ± 6.34	58.48 ± 2.6	91.56 ± 3.17	59.43 ± 2.22	51.71 ± 2.02	20.85 ± 0.64	0 ± 0.12	72.56 ± 2.49	-14.08 ± 2.12	37.23 ± 1.45	20.47 ± 0.69	0 ± 0.1	57.7 ± 1.96	1.73 ± 1.35
7	LCaLD	21.46 ± 0.81	131.55 ± 6.34	53.98 ± 2.6	84.76 ± 3.17	63.86 ± 2.22	50.41 ± 2.02	19.57 ± 0.64	0 ± 0.12	69.98 ± 2.49	-16 ± 2.12	36.29 ± 1.45	19.15 ± 0.69	0 ± 0.1	55.44 ± 1.96	8.42 ± 1.35
8	NCa	22.59 ± 0.9	208.64 ± 7.09	84.86 ± 2.9	94.39 ± 3.55	65.48 ± 2.48	52.99 ± 2.25	20.04 ± 0.72	0 ± 0.14	73.03 ± 2.78	11.83 ± 2.26	38.16 ± 1.62	20.02 ± 0.77	0 ± 0.11	58.17 ± 2.19	7.31 ± 1.51
8	LCa	23.96 ± 0.81	148.2 ± 6.34	60.82 ± 2.6	95.66 ± 3.17	62.14 ± 2.22	51.82 ± 2.02	21.56 ± 0.64	0 ± 0.12	73.38 ± 2.49	-12.56 ± 2.02	37.31 ± 1.45	21.31 ± 0.69	0 ± 0.1	58.62 ± 1.96	3.53 ± 1.35
8	LCaLD	21.94 ± 0.81	133.92 ± 6.34	54.98 ± 2.6	86.75 ± 3.17	65.32 ± 2.22	50.81 ± 2.02	19.89 ± 0.64	0 ± 0.12	70.7 ± 2.49	-15.72 ± 2.02	36.58 ± 1.45	19.54 ± 0.69	0 ± 0.1	56.12 ± 1.96	9.2 ± 1.35
9	NCa	22.99 ± 0.9	211.11 ± 7.09	85.89 ± 2.9	96.03 ± 3.55	66.61 ± 2.48	53.82 ± 2.25	20.33 ± 0.72	0 ± 0.14	74.15 ± 2.78	11.74 ± 2.24	38.75 ± 1.62	20.35 ± 0.77	0 ± 0.11	59.1 ± 2.19	7.51 ± 1.51
9	LCa	24.51 ± 0.81	151.28 ± 6.34	62.08 ± 2.6	97.77 ± 3.17	63.53 ± 2.22	51.81 ± 2.02	21.93 ± 0.64	0 ± 0.12	73.75 ± 2.49	-11.66 ± 2	37.31 ± 1.45	21.77 ± 0.69	0 ± 0.1	59.07 ± 1.96	4.46 ± 1.35
9	LCaLD	22.16 ± 0.81	135.48 ± 6.34	55.58 ± 2.6	87.39 ± 3.17	65.83 ± 2.22	51.25 ± 2.02	20.08 ± 0.64	0 ± 0.12	71.32 ± 2.49	-15.74 ± 2	36.9 ± 1.45	19.74 ± 0.69	0 ± 0.1	56.63 ± 1.96	9.2 ± 1.35
10	NCa	23.04 ± 0.9	213.21 ± 7.09	86.74 ± 2.9	96.47 ± 3.55	66.92 ± 2.48	53.09 ± 2.25	20.38 ± 0.72	0 ± 0.14	73.47 ± 2.78	13.27 ± 2.79	38.23 ± 1.62	20.4 ± 0.77	0 ± 0.11	58.63 ± 2.19	8.29 ± 1.51
10	LCa	23.91 ± 0.81	149.51 ± 6.34	61.34 ± 2.6	95.43 ± 3.17	62.08 ± 2.22	51.62 ± 2.02	21.52 ± 0.64	0 ± 0.12	73.13 ± 2.49	-11.8 ± 2.5	37.16 ± 1.45	21.26 ± 0.69	0 ± 0.1	58.42 ± 1.96	3.65 ± 1.35
10	LCaLD	22 ± 0.81	138.13 ± 6.34	56.7 ± 2.6	86.98 ± 3.17	65.08 ± 2.22	50.53 ± 2.02	19.98 ± 0.64	0 ± 0.12	70.51 ± 2.49	-13.81 ± 2.5	36.38 ± 1.45	19.61 ± 0.69	0 ± 0.1	55.99 ± 1.96	9.09 ± 1.35
11	NCa	23.15 ± 0.9	208.17 ± 7.09	84.83 ± 2.9	95.83 ± 3.55	66.49 ± 2.48	51.84 ± 2.25	20.45 ± 0.72	0 ± 0.14	72.28 ± 2.78	12.55 ± 4.15	37.32 ± 1.62	20.49 ± 0.77	0 ± 0.11	57.81 ± 2.19	8.68 ± 1.51
11	LCa	24.08 ± 0.81	180.32 ± 6.34	73.9 ± 2.6	96.02 ± 3.17	65.03 ± 2.22	50.49 ± 2.02	21.63 ± 0.64	0 ± 0.12	72.11 ± 2.49	1.79 ± 3.71	36.35 ± 1.45	21.4 ± 0.69	0 ± 0.1	57.75 ± 1.96	7.28 ± 1.35
11	LCaLD	22.04 ± 0.81	173.89 ± 6.34	71.29 ± 2.6	88.44 ± 3.17	62.47 ± 2.22	47.18 ± 2.02	20.02 ± 0.64	0 ± 0.12	67.2 ± 2.49	4.09 ± 3.71	33.97 ± 1.45	19.65 ± 0.69	0 ± 0.1	53.62 ± 1.96	8.85 ± 1.35
12	NCa	22.44 ± 0.9	210.97 ± 7.09	86.15 ± 2.9	95.16 ± 3.55	66.02 ± 2.48	51.34 ± 2.25	19.94 ± 0.72	0 ± 0.14	71.28 ± 2.78	14.88 ± 4.55	36.96 ± 1.62	19.89 ± 0.77	0 ± 0.11	56.85 ± 2.19	9.17 ± 1.51
12	LCa	23.88 ± 0.81	199.43 ± 6.34	81.75 ± 2.6	96.08 ± 3.17	66.72 ± 2.22	49.1 ± 2.02	21.5 ± 0.64	0 ± 0.12	70.6 ± 2.49	11.15 ± 4.07	35.35 ± 1.45	21.23 ± 0.69	0 ± 0.1	56.59 ± 1.96	10.13 ± 1.35
12	LCaLD	21.94 ± 0.81	183.34 ± 6.34	75.16 ± 2.6	88.39 ± 3.17	61.38 ± 2.22	46.99 ± 2.02	19.96 ± 0.64	0 ± 0.12	66.94 ± 2.49	8.21 ± 4.07	33.83 ± 1.45	19.56 ± 0.69	0 ± 0.1	53.39 ± 1.96	7.99 ± 1.35
13	NCa	22.14 ± 0.9	187.02 ± 7.09	76.67 ± 2.9	90.11 ± 3.55	62.58 ± 2.48	50 ± 2.25	19.69 ± 0.72	0 ± 0.14	69.69 ± 2.78	6.98 ± 2.24	36 ± 1.62	19.63 ± 0.77	0 ± 0.11	55.62 ± 2.19	6.95 ± 1.51
13	LCa	23.75 ± 0.81	197.22 ± 6.34	80.85 ± 2.6	95.06 ± 3.17	66.01 ± 2.22	48.73 ± 2.02	21.4 ± 0.64	0 ± 0.12	70.14 ± 2.49	10.71 ± 2	35.09 ± 1.45	21.13 ± 0.69	0 ± 0.1	56.21 ± 1.96	9.79 ± 1.35
13	LCaLD	21.83 ± 0.81	181.8 ± 6.34	74.54 ± 2.6	87.71 ± 3.17	60.91 ± 2.22	47.62 ± 2.02	19.86 ± 0.64	0 ± 0.12	67.48 ± 2.49	7.06 ± 2	34.28 ± 1.45	19.47 ± 0.69	0 ± 0.1	53.75 ± 1.96	7.15 ± 1.35
14	NCa	22.72 ± 0.9	189.82 ± 7.09	77.82 ± 2.9	91.6 ± 3.55	63.61 ± 2.48	49.56 ± 2.25	20 ± 0.72	0 ± 0.14	69.56 ± 2.78	8.26 ± 2.31	35.69 ± 1.62	20.09 ± 0.77	0 ± 0.11	55.77 ± 2.19	7.83 ± 1.51
14	LCa	24.22 ± 0.81	201.17 ± 6.34	82.42 ± 2.6	96.86 ± 3.17	67.25 ± 2.22	47.02 ± 2.02	21.68 ± 0.64	0 ± 0.12	68.7 ± 2.49	13.72 ± 2.07	33.85 ± 1.45	21.51 ± 0.69	0 ± 0.1	55.36 ± 1.96	11.89 ± 1.35
14	LCaLD	22.31 ± 0.81	184.8 ± 6.34	75.71 ± 2.6	89.52 ± 3.17	62.17 ± 2.22	47.38 ± 2.02	20.15 ± 0.64	0 ± 0.12	67.53 ± 2.49	8.18 ± 2.07	34.11 ± 1.45	19.86 ± 0.69	0 ± 0.1	53.97 ± 1.96	8.2 ± 1.35
15	NCa	22.66 ± 0.9	186.88 ± 7.09	76.45 ± 2.9	90.58 ± 3.55	62.91 ± 2.48	49.82 ± 2.25	19.91 ± 0.72	0 ± 0.14	69.73 ± 2.78	6.72 ± 2.57	35.87 ± 1.62	20.03 ± 0.77	0 ± 0.11	55.9 ± 2.19	7 ± 1.51
15	LCa	23.87 ± 0.81	199.09 ± 6.34	81.35 ± 2.6	96.51 ± 3.17	67.02 ± 2.22	47.69 ± 2.02	21.39 ± 0.64	0 ± 0.12	69.08 ± 2.49	12.27 ± 2.3	34.34 ± 1.45	21.2 ± 0.69	0 ± 0.1	55.54 ± 1.96	11.48 ± 1.35
15	LCaLD	22.31 ± 0.81	189.96 ± 6.34	77.62 ± 2.6	91.26 ± 3.17	63.37 ± 2.22	46.2 ± 2.02	20.13 ± 0.64	0 ± 0.12	66.32 ± 2.49	11.3 ± 2.3	33.26 ± 1.45	19.85 ± 0.69	0 ± 0.1	53.11 ± 1.96	10.26 ± 1.35
16	NCa	22.06 ± 0.9	188.83 ± 7.09	77.09 ± 2.9	90.48 ± 3.55	62.83 ± 2.48	49.25 ± 2.25	19.48 ± 0.72	0 ± 0.14	68.73 ± 2.78	8.35 ± 3.45	35.47 ± 1.62	19.53 ± 0.77	0 ± 0.11	54.99 ± 2.19	7.84 ± 1.51
16	LCa	24.07 ± 0.81	200.26 ± 6.34	81.89 ± 2.6	96.82 ± 3.17	67.23 ± 2.22	47.34 ± 2.02	21.47 ± 0.64	0 ± 0.12	68.81 ± 2.49	13.08 ± 3.09	34.08 ± 1.45	21.36 ± 0.69	0 ± 0.1	55.44 ± 1.96	11.79 ± 1.35
16	LCaLD	22.79 ± 0.81	192.14 ± 6.34	78.56 ± 2.6	92.4 ± 3.17	64.15 ± 2.22	46.32 ± 2.02	20.43 ± 0.64	0 ± 0.12	66.75 ± 2.49	11.82 ± 3.09	33.35 ± 1.45	20.25 ± 0.69	0 ± 0.1	53.6 ± 1.96	10.56 ± 1.35
17	NCa	22.34 ± 0.9	191.59 ± 7.09	78.2 ± 2.9	91.95 ± 3.55	63.84 ± 2.48	48.16 ± 2.25	19.66 ± 0.72	0 ± 0.14	67.81 ± 2.78	10.39 ± 2.15	34.68 ± 1.62	19.75 ± 0.77	0 ± 0.11	54.42 ± 2.19	9.42 ± 1.51
17	LCa	23.63 ± 0.81	192.33 ± 6.34	78.74 ± 2.6	93.41 ± 3.17	64.86 ± 2.22	45.71 ± 2.02	21.16 ± 0.64	0 ± 0.12	66.86 ± 2.49	11.88 ± 1.92	32.91 ± 1.45	20.99 ± 0.69	0 ± 0.1	53.89 ± 1.96	10.97 ± 1.35
17	LCaLD	22.05 ± 0.81	181.92 ± 6.34	74.52 ± 2.6	88.35 ± 3.17	61.35 ± 2.22	45.43 ± 2.02	19.91 ± 0.64	0 ± 0.12	65.34 ± 2.49	9.18 ± 1.92	32.71 ± 1.45	19.62 ± 0.69	0 ± 0.1	52.34 ± 1.96	9.01 ± 1.35
18	NCa	22.56 ± 0.9	192.25 ± 7.09	78.69 ± 2.9	92.15 ± 3.55	63.98 ± 2.48	48.18 ± 2.25	19.83 ± 0.72	0 ± 0.14	68.01 ± 2.78	10.67 ± 2.06	34.69 ± 1.62	19.94 ± 0.77	0 ± 0.11	54.63 ± 2.19	9.35 ± 1.51
18	LCa	23.05 ± 0.81	188.87 ± 6.34	77.47 ± 2.6	91.72 ± 3.17	63.69 ± 2.22	45.06 ± 2.02	20.78 ± 0.64	0 ± 0.12	65.84 ± 2.49	11.62 ± 1.85	32.44 ± 1.45	20.5 ± 0.69	0 ± 0.1	52.95 ± 1.96	10.74 ± 1.35
18	LCaLD	21.94 ± 0.81	178.43 ± 6.34	73.17 ± 2.6	86.91 ± 3.17	60.35 ± 2.22	44.77 ± 2.02	19.81 ± 0.64	0.01 ± 0.12	64.6 ± 2.49	8.58 ± 1.85	32.24 ± 1.45	19.53 ± 0.69	0 ± 0.1	51.77 ± 1.96	8.59 ± 1.35
19	NCa	22.19 ± 0.9	181.03 ± 7.09	74.22 ± 2.9	87.92 ± 3.55	61.05 ± 2.48	48.65 ± 2.25	19.63 ± 0.72	0.01 ± 0.14	68.29 ± 2.78	5.93 ± 1.56	35.03 ± 1.62	19.64 ± 0.77	0 ± 0.11	54.67 ± 2.19	6.38 ± 1.51
19	LCa	24.12 ± 0.81	193.37 ± 6.34	79.32 ± 2.6	94.76 ± 3.17	65.81 ± 2.22	45.52 ± 2.02	21.53 ± 0.64	0 ± 0.12	67.05 ± 2.49	12.27 ± 1.4	32.78 ± 1.45	21.4 ± 0.69	0 ± 0.1	54.18 ± 1.96	11.63 ± 1.35
19	LCaLD	22.74 ± 0.81	182.81 ± 6.34	74.97 ± 2.6	89.49 ± 3.17	62.15 ± 2.22	44.42 ± 2.02	20.33 ± 0.64	0.01 ± 0.12	64.75 ± 2.49	10.22 ± 1.4	31.98 ± 1.45	20.19 ± 0.69	0.01 ± 0.1	52.17 ± 1.96	9.98 ± 1.35
20	NCa	22.36 ± 0.9	181.27 ± 7.09	74.34 ± 2.9	88.34 ± 3.55	61.34 ± 2.48	48.2 ± 2.25	19.79 ± 0.72	0.01 ± 0.14	68 ± 2.78	6.34 ± 2.42	34.71 ± 1.62	19.8 ± 0.77	0.01 ± 0.11	54.5 ± 2.19	6.84 ± 1.51
20	LCa	23.51 ± 0.81	190.75 ± 6.34	78.2 ± 2.6	92.64 ± 3.17	64.33 ± 2.22	45.63 ± 2.02	21.15 ± 0.64	0 ± 0.12	66.78 ± 2.49	11.42 ± 2.17	32.85 ± 1.45	20.91 ± 0.69	0 ± 0.1	53.76 ± 1.96	10.57 ± 1.35
20	LCaLD	22.85 ± 0.81	186.52 ± 6.34	76.49 ± 2.6	90.74 ± 3.17	63.01 ± 2.22	43.2 ± 2.02	20.38 ± 0.64	0.01 ± 0.12	63.59 ± 2.49	12.9 ± 2.17	31.1 ± 1.45	20.28 ± 0.69	0.01 ± 0.1	51.38 ± 1.96	11.64 ± 1.35
21	NCa	22.52 ± 0.9	183.54 ± 7.09	75.31 ± 2.9	89.53 ± 3.55	62.17 ± 2.48	48.47 ± 2.25	19.88 ± 0.72	0.02 ± 0.14	68.36 ± 2.78	6.95 ± 1.64	34.9 ± 1.62	19.93 ± 0.77	0.01 ± 0.11	54.83 ± 2.19	7.34 ± 1.51
21	LCa	23.88 ± 0.81	195.56 ± 6.34	80.22 ± 2.6	95.21 ± 3.17	66.11 ± 2.22	45.82 ± 2.02	21.4 ± 0.64	0 ± 0.12	67.22 ± 2.49	12.99 ± 1.47	32.99 ± 1.45	21.21 ± 0.69	0 ± 0.1	54.2 ± 1.96	11.91 ± 1.35
21	LCaLD	22.15 ± 0.81	182.53 ± 6.34	74.89 ± 2.6	88.99 ± 3.17	61.8 ± 2.22	44.67 ± 2.02	19.9 ± 0.64	0.02 ± 0.12	64.59 ± 2.49	10.3 ± 1.47	32.16 ± 1.45	19.68 ± 0.69	0.02 ± 0.1	51.84 ± 1.96	9.96 ± 1.35
22	NCa	22.57 ± 0.9	182.54 ± 7.09	74.88 ± 2.9	89.16 ± 3.55	61.91 ± 2.48	48.12 ± 2.25	19.87 ± 0.72	0.02 ± 0.14	68.02 ± 2.78	6.86 ± 1.82	34.65 ± 1.62	19.96 ± 0.77	0.02 ± 0.11	54.61 ± 2.19	7.29 ± 1.51
22	LCa	23.76 ± 0.81	193.48 ± 6.34	79.38 ± 2.6	94.5 ± 3.17	65.63 ± 2.22	45.81 ± 2.02	21.35 ± 0.64	0.01 ± 0.12	67.17 ± 2.49	12.21 ± 1.63	32.98 ± 1.45	21.12 ± 0.69	0 ± 0.1	54.1 ± 1.96	11.53 ± 1.35
22	LCaLD	21.95 ± 0.81	178.88 ± 6.34	73.35 ± 2.6	87.22 ± 3.17	60.57 ± 2.22	42.55 ± 2.02	19.77 ± 0.64	0.03 ± 0.12	62.35 ± 2.49	11 ± 1.63	30.63 ± 1.45	19.53 ± 0.69	0.02 ± 0.1	50.16 ± 1.96	10.41 ± 1.35
23	NCa	22.74 ± 0.9	183.84 ± 7.09	75.38 ± 2.9	89.64 ± 3.55	62.25 ± 2.48	47.74 ± 2.25	19.97 ± 0.72	0.04 ± 0.14	67.75 ± 2.78	7.63 ± 1.99	34.38 ± 1.62	20.1 ± 0.77	0.03 ± 0.11	54.48 ± 2.19	7.77 ± 1.51
23	LCa	23.95 ± 0.81	195.45 ± 6.34	80.15 ± 2.6	95.21 ± 3.17	66.12 ± 2.22	44.42 ± 2.02	21.47 ± 0.64	0.01 ± 0.12	65.9 ± 2.49	14.26 ± 1.78	31.98 ± 1.45	21.28 ± 0.69	0.01 ± 0.1	53.26 ± 1.96	12.86 ± 1.35
23	LCaLD	22.81 ± 0.81	186.73 ± 6.34	76.56 ± 2.6	90.75 ± 3.17	63.01 ± 2.22	43.17 ± 2.02	20.38 ± 0.64	0.04 ± 0.12	63.6 ± 2.49	12.97 ± 1.78	31.08 ± 1.45	20.25 ± 0.69	0.03 ± 0.1	51.33 ± 1.96	11.68 ± 1.35
24	NCa	22.19 ± 0.9	179.78 ± 7.09	73.75 ± 2.9	88.05 ± 3.55	61.15 ± 2.48	47.28 ± 2.25	19.64 ± 0.72	0.06 ± 0.14	66.98 ± 2.78	6.77 ± 1.76	34.05 ± 1.62	19.65 ± 0.77	0.04 ± 0.11	53.7 ± 2.19	7.46 ± 1.51
24	LCa	23.58 ± 0.81	195.11 ± 6.34	80.04 ± 2.6	94.92 ± 3.17	65.91 ± 2.22	44.08 ± 2.02	21.17 ± 0.64	0.02 ± 0.12	65.27 ± 2.49	14.77 ± 1.58	31.74 ± 1.45	20.95 ± 0.69	0.01 ± 0.1	52.69 ± 1.96	13.22 ± 1.35
24	LCaLD	22.34 ± 0.81	183.33 ± 6.34	75.23 ± 2.6	89.53 ± 3.17	62.17 ± 2.22	43.08 ± 2.02	20.08 ± 0.64	0.06 ± 0.12	63.22 ± 2.49	12.01 ± 1.58	31.01 ± 1.45	19.86 ± 0.69	0.05 ± 0.1	50.88 ± 1.96	11.3 ± 1.35
25	NCa	22.06 ± 0.9	180.54 ± 7.09	74.12 ± 2.9	88.71 ± 3.55	61.61 ± 2.48	46.98 ± 2.25	19.57 ± 0.72	0.08 ± 0.14	66.62 ± 2.78	7.49 ± 1.96	33.83 ± 1.62	19.55 ± 0.77	0.06 ± 0.11	53.37 ± 2.19	8.24 ± 1.51
25	LCa	23.97 ± 0.81	195.96 ± 6.34	80.43 ± 2.6	96.16 ± 3.17	66.78 ± 2.22	44.4 ± 2.02	21.49 ± 0.64	0.02 ± 0.12	65.91 ± 2.49	14.51 ± 1.75	31.97 ± 1.45	21.29 ± 0.69	0.02 ± 0.1	53.26 ± 1.96	13.52 ± 1.35
25	LCaLD	21.84 ± 0.81	178.27 ± 6.34	73.12 ± 2.6	86.88 ± 3.17	60.33 ± 2.22	42.37 ± 2.02	19.76 ± 0.64	0.08 ± 0.12	62.21 ± 2.49	10.92 ± 1.75	30.5 ± 1.45	19.44 ± 0.69	0.07 ± 0.1	49.95 ± 1.96	10.38 ± 1.35
26	NCa	22.8 ± 0.9	184.58 ± 7.09	75.71 ± 2.9	90.36 ± 3.55	62.75 ± 2.48	46.5 ± 2.25	20.06 ± 0.72	0.11 ± 0.14	66.67 ± 2.78	9.05 ± 1.52	33.48 ± 1.62	20.16 ± 0.77	0.08 ± 0.11	53.63 ± 2.19	9.12 ± 1.51
26	LCa	23.41 ± 0.81	193.56 ± 6.34	79.38 ± 2.6	94.08 ± 3.17	65.33 ± 2.22	43.46 ± 2.02	21.18 ± 0.64	0.03 ± 0.12	64.67 ± 2.49	14.71 ± 1.36	31.29 ± 1.45	20.85 ± 0.69	0.03 ± 0.1	52.14 ± 1.96	13.2 ± 1.35
26	LCaLD	21.72 ± 0.81	176.84 ± 6.34	72.55 ± 2.6	86.48 ± 3.17	60.05 ± 2.22	41.28 ± 2.02	19.69 ± 0.64	0.11 ± 0.12	61.07 ± 2.49	11.48 ± 1.36	29.72 ± 1.45	19.35 ± 0.69	0.09 ± 0.1	49.07 ± 1.96	10.99 ± 1.35
27	NCa	22.48 ± 0.9	182.76 ± 7.09	74.97 ± 2.9	89.25 ± 3.55	61.98 ± 2.48	46.12 ± 2.25	19.82 ± 0.72	0.15 ± 0.14	66.09 ± 2.78	8.88 ± 1.29	33.2 ± 1.62	19.89 ± 0.77	0.12 ± 0.11	53.09 ± 2.19	8.89 ± 1.51
27	LCa	22.92 ± 0.81	188.64 ± 6.34	77.41 ± 2.6	92.07 ± 3.17	63.94 ± 2.22	42.58 ± 2.02	20.84 ± 0.64	0.05 ± 0.12	63.47 ± 2.49	13.94 ± 1.15	30.65 ± 1.45	20.43 ± 0.69	0.04 ± 0.1	51.09 ± 1.96	12.85 ± 1.35
27	LCaLD	21.48 ± 0.81	177.49 ± 6.34	72.83 ± 2.6	86.57 ± 3.17	60.12 ± 2.22	41.14 ± 2.02	19.54 ± 0.64	0.15 ± 0.12	60.83 ± 2.49	12 ± 1.15	29.62 ± 1.45	19.16 ± 0.69	0.12 ± 0.1	48.78 ± 1.96	11.34 ± 1.35
28	NCa	22.5 ± 0.9	186.75 ± 7.09	76.63 ± 2.9	90.85 ± 3.55	63.09 ± 2.48	46 ± 2.25	19.89 ± 0.72	0.2 ± 0.14	66.08 ± 2.78	10.55 ± 1.6	33.12 ± 1.62	19.92 ± 0.77	0.16 ± 0.11	53.03 ± 2.19	10.05 ± 1.51
28	LCa	23.07 ± 0.81	191.12 ± 6.34	78.39 ± 2.6	92.66 ± 3.17	64.34 ± 2.22	41.75 ± 2.02	20.93 ± 0.64	0.07 ± 0.12	62.74 ± 2.49	15.65 ± 1.43	30.06 ± 1.45	20.56 ± 0.69	0.05 ± 0.1	50.62 ± 1.96	13.73 ± 1.35
28	LCaLD	22.03 ± 0.81	183.44 ± 6.34	75.24 ± 2.6	88.87 ± 3.17	61.71 ± 2.22	40.96 ± 2.02	19.89 ± 0.64	0.19 ± 0.12	61.04 ± 2.49	14.21 ± 1.43	29.49 ± 1.45	19.61 ± 0.69	0.15 ± 0.1	49.1 ± 1.96	12.62 ± 1.35
29	NCa	21.58 ± 0.9	178.82 ± 7.09	73.38 ± 2.9	87.26 ± 3.55	60.6 ± 2.48	46.39 ± 2.25	19.34 ± 0.72	0.26 ± 0.14	66 ± 2.78	7.38 ± 1.69	33.4 ± 1.62	19.17 ± 0.77	0.21 ± 0.11	52.57 ± 2.19	8.03 ± 1.51
29	LCa	23.3 ± 0.81	190.99 ± 6.34	78.34 ± 2.6	93.11 ± 3.17	64.66 ± 2.22	42.04 ± 2.02	21.08 ± 0.64	0.09 ± 0.12	63.21 ± 2.49	15.13 ± 1.51	30.27 ± 1.45	20.74 ± 0.69	0.07 ± 0.1	51.01 ± 1.96	13.65 ± 1.35
29	LCaLD	22.03 ± 0.81	181.98 ± 6.34	74.64 ± 2.6	88.38 ± 3.17	61.37 ± 2.22	39.68 ± 2.02	19.89 ± 0.64	0.24 ± 0.12	59.8 ± 2.49	14.84 ± 1.51	28.57 ± 1.45	19.61 ± 0.69	0.2 ± 0.1	48.17 ± 1.96	13.2 ± 1.35
30	NCa	21.84 ± 0.9	181.39 ± 7.09	74.41 ± 2.9	88.04 ± 3.55	61.13 ± 2.48	44.59 ± 2.25	19.51 ± 0.72	0.34 ± 0.14	64.44 ± 2.78	9.97 ± 1.68	32.1 ± 1.62	19.39 ± 0.77	0.28 ± 0.11	51.48 ± 2.19	9.64 ± 1.51
30	LCa	22.12 ± 0.81	182.31 ± 6.34	74.79 ± 2.6	88.63 ± 3.17	61.55 ± 2.22	40.26 ± 2.02	20.32 ± 0.64	0.12 ± 0.12	60.71 ± 2.49	14.08 ± 1.5	28.99 ± 1.45	19.77 ± 0.69	0.1 ± 0.1	48.76 ± 1.96	12.78 ± 1.35
30	LCaLD	21.39 ± 0.81	176.81 ± 6.34	72.54 ± 2.6	85.96 ± 3.17	59.69 ± 2.22	38.92 ± 2.02	19.55 ± 0.64	0.3 ± 0.12	58.77 ± 2.49	13.76 ± 1.5	28.02 ± 1.45	19.09 ± 0.69	0.25 ± 0.1	47.12 ± 1.96	12.58 ± 1.35
31	NCa	22.27 ± 0.9	180.51 ± 7.09	74.06 ± 2.9	88.28 ± 3.55	61.31 ± 2.48	44.53 ± 2.25	19.73 ± 0.72	0.44 ± 0.14	64.7 ± 2.78	9.35 ± 1.71	32.06 ± 1.62	19.73 ± 0.77	0.36 ± 0.11	51.79 ± 2.19	9.52 ± 1.51
31	LCa	22.5 ± 0.81	185.15 ± 6.34	75.92 ± 2.6	89.82 ± 3.17	62.37 ± 2.22	39.2 ± 2.02	20.61 ± 0.64	0.16 ± 0.12	59.96 ± 2.49	15.96 ± 1.53	28.22 ± 1.45	20.1 ± 0.69	0.13 ± 0.1	48.32 ± 1.96	14.05 ± 1.35
31	LCaLD	21.71 ± 0.81	179.79 ± 6.34	73.74 ± 2.6	87.24 ± 3.17	60.58 ± 2.22	40.2 ± 2.02	19.81 ± 0.64	0.38 ± 0.12	60.39 ± 2.49	13.36 ± 1.53	28.94 ± 1.45	19.37 ± 0.69	0.31 ± 0.1	48.32 ± 1.96	12.26 ± 1.35

## Sheet: Mineral Daily Balance
Week of Lactation	Treatment	Fecal Ca excretion (g/d)	Fecal P excretion (g/d)	Dry matter intake (kg/d)	Daily Ca intake (g/d)	Daily P Intake (g/d)	Urinary Ca excretion (g/d)	Urinary P excretion (g/d)	Milk Ca secretion (g/d)	Milk P secretion (g/d)	Daily Ca outputs (g/d)	Daily P outputs (g/d)	Daily Ca retention (g/d)	Daily P retention (g/d)
1	NCa	61.76 ± 7.69	35.05 ± 3.48	10.24 ± 1.09	81.56 ± 7.19	39.39 ± 3.96	1.25 ± 0.73	0.03 ± 0.06	0.06 ± 3.03	0.11 ± 1.89	62.67 ± 8.6	35.25 ± 4.27	18.06 ± 5.54	1.62 ± 3.29
1	LCa	66.85 ± 6.12	34.47 ± 2.7	10.79 ± 0.87	84.11 ± 5.77	41.29 ± 3.18	0.48 ± 0.55	0.1 ± 0.05	0 ± 2.36	0 ± 1.46	67.33 ± 6.98	34.57 ± 3.32	16.78 ± 4.37	6.72 ± 2.46
1	LCaLD	66.53 ± 6.7	36.25 ± 3.01	10.81 ± 0.95	85.36 ± 6.27	41.58 ± 3.46	0.67 ± 0.63	0.04 ± 0.06	0.65 ± 2.63	-0.05 ± 1.64	68.64 ± 7.52	36.21 ± 3.7	17.14 ± 4.81	4.57 ± 2.83
2	NCa	131.25 ± 6.85	42.27 ± 3.02	22.17 ± 0.97	188.12 ± 6.45	91.1 ± 3.56	0.48 ± 0.62	0.05 ± 0.06	48.29 ± 2.64	38.14 ± 1.63	180.02 ± 7.81	80.46 ± 3.71	8.1 ± 4.88	10.65 ± 2.75
2	LCa	81.8 ± 6.12	37.3 ± 2.7	21.41 ± 0.87	129.93 ± 5.77	84.4 ± 3.18	0.67 ± 0.55	0.15 ± 0.05	49.64 ± 2.36	39.87 ± 1.46	132.1 ± 6.98	77.32 ± 3.32	-2.17 ± 4.37	7.09 ± 2.46
2	LCaLD	72.1 ± 6.12	36.97 ± 2.7	20.71 ± 0.87	123.59 ± 5.77	80.66 ± 3.18	4.41 ± 0.55	0.03 ± 0.05	46.81 ± 2.36	37.73 ± 1.46	123.32 ± 6.98	74.73 ± 3.32	0.27 ± 4.37	5.93 ± 2.46
3	NCa	125.2 ± 6.85	44.54 ± 3.02	22.87 ± 0.97	184.65 ± 6.45	93.27 ± 3.56	0.96 ± 0.62	0.04 ± 0.06	41.69 ± 2.64	33.19 ± 1.63	167.85 ± 7.81	77.77 ± 3.71	16.8 ± 4.88	15.49 ± 2.75
3	LCa	123.81 ± 6.12	52.01 ± 2.7	23.18 ± 0.87	181.9 ± 5.77	92.53 ± 3.18	1 ± 0.55	0.1 ± 0.05	43.71 ± 2.36	34.55 ± 1.46	168.52 ± 6.98	86.66 ± 3.32	13.37 ± 4.37	5.86 ± 2.46
3	LCaLD	113.05 ± 6.12	47.86 ± 2.7	22.32 ± 0.87	176.73 ± 5.77	89.7 ± 3.18	1 ± 0.55	0.04 ± 0.05	42.71 ± 2.36	33.13 ± 1.46	156.76 ± 6.98	81.03 ± 3.32	19.97 ± 4.37	8.67 ± 2.46
